# Supplementary material for: From shadows to clarity: A new paradigm for comprehensive variant detection in undiagnosed dystrophinopathy using combined long-read and RNA sequencing
Source: Comput Struct Biotechnol J. 2025 Oct 24;27:5036–44. doi: 10.1016/j.csbj.2025.10.049 (PMC12663668; doi:10.1016/j.csbj.2025.10.049)
Supplement: Supplementary Table S2 — Supplementary material [file mmc2.xlsx]

## Sheet: Sheet1
Patient ID	Family number	Sex	Phenotype	Age at first visit, years	Clinical presentation at the initial visit	Serum CK level (U/L) (reference range: 0–164 U/L)	Genetic findings	Pathological features of muscle biopsy				Glucocorticoids therapy (Yes/No)	Initiation age, years	Age at last visit, years	Clinical characteristics at the final follow-up visit
								Pathological pattern	Dystrophin-R	Dystrophin-C	Dystrophin-N
P1	F1-Ⅲ2	Male	BMD	3.93699	HyperCKemia. Physical examination: Intact vertical jump; independent squat-to-stand transitions achieved.	11535	MLPA/ES negative	Dystrophic changes	++	+	–	No	NA	14.3726	Preserved motor function with subtle proximal weakness.
P2	F2-Ⅳ4	Male	DMD	7.70137	Difficulty climbing stairs. Physical examination: Calf hypertrophy; positive Gowers' sign.	17700	MLPA/ES negative	Dystrophic changes	–	–	–	No	NA	8.36712	Stair climbing with handrail; positive Gowers' sign.
P3	F3-Ⅱ1	Male	DMD	1.45479	Delayed motor milestones. Physical examination: Calf hypertrophy.	11593	MLPA/ES negative	Dystrophic changes	–	–	–	No	NA	12	Waddling gait; positive Gowers' sign; lordosis; NSAA total score: 12/34; supine-to-stand time:16.34s; 10-meter run/walk time: 9.97s.
P4	F4-Ⅱ1	Male	IMD	2.9589	Independent ambulation achieved at 18 months; waddling gait with frequent falls. Physical examination: Vertical jump absent; mildly delayed squat-to-stand transitions without manual assistance.	11593	MLPA/ES negative	Dystrophic changes	++	+/–	–	No	NA	7.56164	Positive Gowers' sign; 10-meter walk/run time: 4.87s; vertical jump absent.
P5	F5-Ⅱ1	Male	BMD	2.28767	HyperCKemia. Physical examination: Normal motor function.	5111	MLPA/ES negative	Dystrophic changes	++	+	++	No	NA	11.7	Full squat achieved; rapid unassisted squat-to-stand transitions; preserved vertical jump.
P6	F6-Ⅳ3	Male	BMD	3.9	HyperCKemia. Physical examination: Rapid unassisted squat-to-stand transition.	3491	MLPA/ES negative	Myopathic changes	+～++	+～++	+～++	No	NA	6.2	Normal motor function.
P7	F7-Ⅱ1	Male	IMD	11.4247	Walking fatigue; difficulty in rising from a squat position. Physical examination: Calf hypertrophy; positive Gowers' sign.	19760	MLPA/ES negative	Dystrophic changes	++	+/–	–	Yes	11.4466	17.0356	Waddling gait; positive Gowers' sign; lordosis; supine-to-stand time:13.22s; 10-meter run/walk time: 12.07s.
P8	F8-Ⅲ1	Male	DMD	6.27397	Difficulty climbing stairs. Physical examination: Calf hypertrophy; positive Gowers' sign.	14786	MLPA/ES negative	Dystrophic changes	–	–	–	Yes	6.3589	11.6301	Wheelchair-dependent following loss of ambulation at 11.4 years; lordosis.
P9	F9-Ⅱ2	Male	DMD	4.7	Difficulty climbing stairs. Physical examination: Calf hypertrophy; positive Gowers' sign.	26429	MLPA/ES negative	Dystrophic changes	–	–	–	No	NA	5.7	Full squat achieved; rising from squat with minimal hand support; vertical jump absent; supine-to-stand time: 3.96s; 10-meter run/walk time: 6.27s.
P10	F10-Ⅱ1	Male	DMD	3.85479	Frequent falls. Physical examination: Positive Gowers' sign.	36000	MLPA/ES negative	Dystrophic changes	–	–	–	Yes	4.52329	11.8219	Stair climbing with handrail support; unable to squat; vertical jump absent; positive Gowers' sign; supine-to-stand time:19.53s; 10-meter walk/run: 8s.
P11	F11-Ⅱ1	Male	DMD	1.10959	Delayed motor milestones.	8706	MLPA/ES negative	Dystrophic changes	–	–	–	No	NA	4.86849	Impaired squatting; positive Gowers' sign; vertical jump absent.
P12	F12-Ⅲ1	Male	DMD	6.26575	Difficulty in climbing stairs. Physical examination: Calf hypertrophy; positive Gowers' sign.	27902	MLPA/ES negative	Dystrophic changes	+	–	–	Yes	6.46301	12.7479	Wheelchair-dependent following loss of ambulation at 11.3 years.
P13	F13-Ⅱ1	Male	DMD	4.4	Difficulty in climbing stairs. Physical examination: Calf hypertrophy; positive Gowers' sign; preserved vertical jump with reduced height.	27086	MLPA/ES negative	Dystrophic changes	–	–	–	Yes	4.8	9.6	Impaired squat-to-stand transitions requiring manual assistance; rising from elevated surfaces necessitates hand support.
P14	F14-Ⅱ2	Male	DMD	7.39178	Waddling gait with frequent falls; impaired running; difficulty climbing stairs. Physical examination : Calf hypertrophy, positive Gowers' sign.	20648	MLPA/ES negative	Dystrophic changes	–	–	–	Yes	7.6	14.6411	Wheelchair-dependent following loss of ambulation at 11.1 years.
P15	F15-Ⅱ2	Male	DMD	4.77534	Difficulty in climbing stairs. Physical examination: Calf hypertrophy; positive Gowers' sign.	27260	MLPA negative; ES identified a VUS.	Dystrophic changes	–	–	–	Yes	4.83562	6.88493	Stair climbing with handrail support; full squat achieved; rapid squat-to-stand transition; vertical jump preserved; supine-to-stand time: 2.63s; 10-meter walk/run time: 3.97s.
P16	F16-Ⅲ4	Male	BMD	3.73151	HyperCKemia. Physical examination: Full squat achieved; rapid unassisted rising from squat.	5067	MLPA/ES negative	Myopathic changes	+++	+～++	+～++	No	NA	10.6466	Squat-to-stand transitions achieved without manual assistance; NSAA total score: 26/34; 10-meter walk/run time: 2.81s.
P17	F17-Ⅱ1	Male	DMD	5.63562	Difficulty in climbing stairs. Physical examination: Calf hypertrophy, positive Gowers' sign; vertical jump absent.	15960	MLPA/ES negative	Dystrophic changes	–	–	–	Yes	5.96164	12.8	Wheelchair-dependent following loss of ambulation at 10 years.
P18	F18-Ⅱ2	Male	DMD	3.2	Delayed motor milestones. Physical examination: Calf hypertrophy, positive Gowers' sign; vertical jump absent.	25894	MLPA negative; ES identified a VUS.	Dystrophic changes	–	–	–	Yes	4.21918	9.07671	Unable to climb stairs independently; vertical jump absent; full squat unachievable; 10-meter walk/run time: 10.24s.
P19	F19-Ⅱ1	Male	DMD	6.78082	Difficulty in climbing stairs and a waddling gait. Physical examination: Calf hypertrophy; positive Gowers' sign; vertical jump absent.	14548	MLPA/ES negative	Dystrophic changes	+/–	–	–	No	NA	NA	NA
P20	F20-Ⅱ1	Male	BMD	8.96712	HyperCKemia. Physical examination: Normal motor function; calf hypertrophy.	3285	MLPA/ES negative	Myopathic changes	+++	+～++	++	No	NA	14.663	Normal motor function.
P21	F21-Ⅱ2	Male	DMD	0.69589	HyperCKemia.	8824	MLPA negative; ES identified a VUS.	Dystrophic changes	+～++	–	–	Yes	4.03562	6.7726	Rapid unassisted squat-to-stand transition.
P22	F22-Ⅱ1	Male	DMD	8.13973	Difficulty in climbing stairs. Physical examination: Calf hypertrophy; positive Gowers' sign.	13299	MLPA/ES negative	Dystrophic changes	+	–	–	Yes	8.43014	9.68493	Stair climbing with bilateral handrail support; preserved vertical jump with reduced height; supine-to-stand time:8.59s; 10-meter run/walk time: 7.93s.
P23	F23-Ⅱ1	Male	DMD	5.06027	Difficulty in climbing stairs. Physical examination: Calf hypertrophy; positive Gowers' sign.	25414	MLPA/ES negative	Dystrophic changes	+～++	–	–	Yes	5.1589	10.7753	Increased falls frequency; unable to squat; NSAA total score: 10/34; 10-meter run/walk time: 8.14s.
P24	F24-Ⅱ1	Male	DMD	11.274	Progressive muscle weakness and difficulty in climbing stairs. Physical examination: positive Gowers' sign.	10000	MLPA/ES negative	Dystrophic changes	+/–～–	–	–	No	NA	NA	NA
P25	F25-Ⅱ5	Male	DMD	4.61918	Difficulty climbing stairs. Physical examination: Calf hypertrophy; unable to squat; vertical jump absent.	18438	MLPA/ES negative	Dystrophic changes	–	–	–	No	NA	7.4	Frequent falls; inability to squat; impaired stair climbing requiring assistance; inability to run.
P26	F26-Ⅱ2	Male	DMD	3.25479	Difficulty climbing stairs. Physical examination: Full squat achieved; prolonged time-to-rise from squat; reduced vertical jump height.	35025	MLPA/ES negative	Dystrophic changes	–	–	–	No	NA	NA	NA
P27	F27-Ⅱ1	Male	BMD	13.1397	HyperCKemia. Physical examination: Normal motor function.	7520	MLPA/ES negative	Dystrophic changes	+++	+	+/–	No	NA	13.8	Full squat achieved; supine-to-stand time:1.81s; 10-meter run/walk time: 2.53s.
P28	F28-Ⅱ2	Male	DMD	2.99178	Difficulty climbing stairs. Physical examination: Calf hypertrophy; incomplete squat; absent running capacity.	11628	MLPA/ES negative	Dystrophic changes	+/–	–	–	No	NA	NA	NA
P29	F29-Ⅱ3	Male	DMD	6.24658	Difficulty climbing stairs. Physical examination: Calf hypertrophy; reduced vertical jump height.	19457	MLPA/ES negative	Dystrophic changes	–	–	–	Yes	6.41644	10.3589	Inability to squat or perform vertical jump; proximal lower limb strength: MRC Grade Ⅱ; distal lower limb strength: MRC Grade Ⅲ; proximal upper limb strength: MRC Grade Ⅲ, distal upper limb strength: MRC Grade Ⅳ. 10-meter walk/run time: 19.31s.
P30	F30-Ⅱ2	Male	IMD	7.66027	Exercise-induced bilateral gastrocnemius myalgia; difficulty climbing stairs. Physical examination: Full squat achieved; rapid unassisted sit-to-stand transition; preserved vertical jump.	3210	MLPA/ES negative	Dystrophic changes	+	+/–	+	No	NA	11.1589	Incomplete squat; stair climbing with slow speed and bilateral handrail support; rapid sit-to-stand transition from half-squat position; supine-to-stand time: 4.3s; 10-meter run/walk time: 4.27s.
P31	F31-Ⅱ1	Male	DMD	8.96164	Waddling gait with frequent falls. Physical examination: Calf hypertrophy; positive Gowers' sign.	20319	MLPA/ES negative	Dystrophic changes	–	–	–	No	NA	9.91781	Ambulated 20-30 meters on level ground; stair climbing requires maximal effort with bilateral handrail support.
P32	F32-Ⅱ1	Female	Non-manifesting carrier	12.4082	HyperCKemia. Physical examination: Normal motor function.	871	MLPA/ES negative	Myopathic changes Dystrophin staining: Mosaic	a small proportion of muscle fibers: – most muscle fibers: ++～+++	a small proportion of muscle fibers: – most muscle fibers: ++～+++	a small proportion of muscle fibers: – most muscle fibers: ++～+++	No	NA	16.4	Normal motor function.
P33	F33-Ⅱ2	Male	BMD	3.78904	HyperCKemia. Physical examination: Proximal and distal lower limb strength: MRC Grade V; absent deep tendon reflexes; attenuated Gowers' sign.	2358	MLPA/ES negative	Dystrophic changes	+++	+	+	No	NA	NA	NA
P34	F34-Ⅱ1	Female	Manifesting female carrier (Duchenne-like phenotype)	3.2	Stair climbing required bilateral handrail support; vertical jump absent; Physical examination: Calf hypertrophy; positive Gowers' sign.	35610	MLPA/ES negative	Dystrophic changes Dystrophin staining: Mosaic	a small proportion of muscle fibers: ++～+++ most muscle fibers: –	a tiny fraction of muscle fibers: +～++ the vast majority of muscle fibers: –	a tiny fraction of muscle fibers: +～++ the vast majority of muscle fibers: –	No	NA	6	Stair climbing with handrail support; reduced vertical jump height; slowed running speed.
P35	F35-Ⅱ2	Male	BMD	5.55342	HyperCKemia. Physical examination: Normal motor function.	6000	MLPA/ES negative	Dystrophic changes	++	+	+/–	No	NA	NA	NA
P36	F36-Ⅱ1	Female	Manifesting female carrier (Duchenne-like phenotype)	6.8	Independent ambulation achieved at 18 months; impaired running and jumping ability; unsteady gait with frequent falls; difficulty in climbing stairs. Physical examination: Calf hypertrophy; proximal lower limb strength: MRC Grade III; distal lower limb strength: Grade V.	26543	MLPA/ES negative	Dystrophic changes	a tiny fraction of muscle fibers: +～++ the vast majority of muscle fibers: –	–	–	No	NA	8.9	Delayed motor development with impaired ambulation; impaired running and jumping performance.
P37	F37-Ⅱ1	Male	DMD	3.93425	HyperCKemia. Physical examination: Calf hypertrophy; full squat achieved; unassisted rising from squat; vertical jump absent.	19450	MLPA/ES negative	Dystrophic changes	–	–	–	Yes	4.27945	7.4	Full squat achieved; preserved vertical jump; supine-to-stand time: 3.31s; 10-meter run/walk time: 3.85s
P38	F38-Ⅱ1	Male	BMD	8.50685	HyperCKemia. Physical examination: Calf hypertrophy; full squat achieved; rapid unassisted rising from squat; preserved vertical jump.	2449	MLPA/ES negative	Dystrophic changes	++	+	+	No	NA	11.4411	Normal motor function.
P39	F39-Ⅱ1	Male	DMD	3.34521	HyperCKemia. Physical examination: Calf hypertrophy; full squat achieved; unassisted rising from squat; preserved vertical jump.	11152	MLPA/ES negative	Dystrophic changes	+/–	–	–	No	NA	NA	NA
P40	F40-Ⅱ1	Male	DMD	3.03014	HyperCKemia. Physical examination: Calf hypertrophy; full squat achieved; unassisted rising from squat; preserved vertical jump.	13069	MLPA/ES negative	Dystrophic changes	–	–	–	No	NA	NA	NA
P41	F41-Ⅱ1	Male	DMD	7.07671	Difficulty climbing stairs. Physical examination: Calf hypertrophy; positive Gowers' sign; vertical jump absent.	11936	MLPA/ES negative	Dystrophic changes	–	–	–	No	NA	NA	NA
P42	F42-Ⅱ1	Male	BMD	7.41918	Preserved motor function; exercise-induced calf myalgia. Physical examination: Calf hypertrophy; full squat achieved; rapid unassisted rising from squat; vertical jump height within normal limits.	2162	MLPA/ES negative	Dystrophic changes	+	+/–	+	No	NA	9.55342	Full squat-to-stand achieved; preserved bilateral vertical jump; reduced unilateral jump height.
P43	F43-Ⅱ2	Male	BMD	4.67397	HyperCKemia. Physical examination: Proximal and distal lower limb strength: MRC Grade V.	1142	MLPA/ES negative	Dystrophic changes	+～++	+	+	No	NA	NA	NA
P44	F44-Ⅱ2	Male	BMD	7.7	Exercise-induced calf soreness alleviated by rest. Physical examination: full squat-to-stand transitions achieved rapidly; preserved vertical jump height; calf hypertrophy.	5134	MLPA/ES negative	Dystrophic changes	+	+	+	No	NA	NA	NA
P45	F45-Ⅳ1	Male	DMD	3.89589	Waddling gait with frequent falls; slowed running speed; difficulty climbing stairs; delayed language development. Physical examination: Calf hypertrophy.	20974	MLPA/ES negative	Dystrophic changes	–	–	–	No	NA	NA	NA
P46	F46-Ⅱ2	Male	DMD	11.8301	Progressive difficulty in climbing stairs; intellectual disability (WISC-V FSIQ <46). Physical examination: Calf hypertrophy; marked difficulty in squat-to-stand necessitating bilateral hand support; absent deep tendon reflexes.	11575	MLPA/ES negative	Dystrophic changes	–	–	–	Yes	11.9	12.4	Severely impaired squat-to-stand transition requiring bilateral hand support; proximal lower limb strength: MRC Grade III; distal lower limb strength: MRC Grade V.
P47	F47-Ⅲ1	Male	DMD	4.20548	Delayed motor milestones; autism spectrum disorder. Physical examination: Mildly impaired squat-to-stand transitions; vertical jump absent.	20298	MLPA/ES negative	Dystrophic changes	–	–	–	No	NA	NA	NA
P48	F48-Ⅳ3	Female	Manifesting female carrier	3.7	HyperCKemia. Physical examination: Calf hypertrophy; reduced vertical jump.	10116	MLPA/ES negative	Dystrophic changes Dystrophin staining: Mosaic	approximately 50% of muscle fibers: – ～ +/– approximately 50% of muscle fibers: ++～+++	approximately 50% of muscle fibers: – approximately 50% of muscle fibers: ++～+++	approximately 50% of muscle fibers: – approximately 50% of muscle fibers: ++～+++	No	NA	NA	NA
P49	F49-Ⅱ2	Male	IMD	10.4274	Difficulty climbing stairs. Physical examination: Full squat achieved; markedly reduced vertical jump; calf hypertrophy; NSAA total score: 16/34; supine-to-stand time: 8.18s; 10-meter walk/run time: 5.41s.	11824	MLPA/ES negative	Dystrophic changes	+/–	+/–	+	No	NA	NA	NA
P50	F50-Ⅱ2	Male	DMD	4.7	Independent walking achieved at 17 months; frequent falls; difficulty climbing stairs. Physical examination: Rising from squat with minimal hand support; severely reduced vertical jump; calf hypertrophy.	10256	MLPA/ES negative	Dystrophic changes	–	–	–	Yes	5.06575	9.2	Waddling gait; positive Gowers' sign; lordosis; NSAA total score: 20/34; supine-to-stand time: 5.37s; 10-meter run/walk time: 5.08s
Abbreviations: BMD (Becker muscular dystrophy); DMD (Duchenne muscular dystrophy); IMD (Intermediate muscular dystrophy); CK (creatine kinase); MLPA (multiplex ligation-dependent probe amplification); ES (exome sequencing); VUS (Variant of uncertain significance); NSAA (North Star Ambulatory Assessment); MRC(Medical Research Council scale); WISC-V(Wechsler Intelligence Scale for Children-Fifth Ed…
Protein expression based on immunohistochemical staining sections was graded and scored into absence with or without isolated revertant fibers –, severe reduction +/–, partial reduction +, slight reduction ++, and normal expression +++.
