# Supplementary material for: From shadows to clarity: A new paradigm for comprehensive variant detection in undiagnosed dystrophinopathy using combined long-read and RNA sequencing
Source: Comput Struct Biotechnol J. 2025 Oct 24;27:5036–44. doi: 10.1016/j.csbj.2025.10.049 (PMC12663668; doi:10.1016/j.csbj.2025.10.049)
Supplement: Supplementary Table S3 — Supplementary material [file mmc3.xlsx]

## Sheet: Table S2 Novel variant
Table S2. An overview of patients with deep intronic variants yet unpublished in the literature/databases.
ID	Phenotype	HGVS_Genomic_GRCh37 (NC_000023.10)	cDNA (NM_004006.2)	RNA	Protein	Predicted ACMG classification
P14	DMD	g.32480947A>T	c.3432+609T>A	r.3432_3433ins3432+487_3432+605	p.Val1145GlyfsTer37	Pathogenic
P28	DMD	g.32496250T>C	c.2804-5824A>G	r.2803_2804ins2804–5823_2804–5709	p.Ile935AsnfsTer20	Pathogenic
P18	DMD	g.31676272T>C	c.7873-11A>G	r.7872_7873ins7873–10_7873–1	p.Gln2625LysfsTer21	Pathogenic
P37	DMD	g.32834770A>C	c.358-13T>G	r.358_530del	p.Val120AlafsTer5	Pathogenic
P24	DMD	g.31720990_31722899inv;g.31720983_31720989del;g.31722900_31742832del	c.7660+24849_7660+26758inv	r.7660_7661ins7660+26365_7660+26296	p.Glu2555SerfsTer24	Pathogenic
P8	DMD	g.32532296_32546965inv;g.32531268_32532295del;g.32546966_32547831del	c.2168+16311_2292+3829inv	r.(spl?)	p.(?)	Pathogenic
P17	DMD	g.33108301_33329243inv;g.33108293_33108300del	c.-99814_31+121098inv	r.(spl?)	p.(?)	Pathogenic
P12	DMD	g.31043284_32317702inv	c.6117+10497_*96752inv	r.(spl?)	p.(?)	Pathogenic
P41	DMD	g.32216409_35387388inv	c.6438+18624_-2157959inv	r.(spl?)	p.(?)	Pathogenic
P2	DMD	g.32753109_33971880inv	c.649+74501_-742451inv	r.(spl?)	p.(?)	Pathogenic
P30	IMD	g.32479477_32479506del	c.3432+2050_3432+2079del	r.(spl?)	p.(?)	Pathogenic
P23	DMD	g.32314008_32322159ins780284_879264; g.32314008_32322159dup	N/A	r.(spl?)	p.(?)	Pathogenic
P3	DMD	NC_000023.10:g.pter_32874583delins[NC_000010.10:g.qter_123863493]; NC_000023.10:g.pter_32874589delins[NC_000010.10:g.qter_124018006]	N/A	r.(spl?)	p.(?)	Pathogenic
P19	DMD	NC_000023.10:g.pter_31849970delins[NC_000005.9:g.qter_68172884]; NC_000023.10:g.pter_31851240delins[NC_000005.9:g.qter_68424329]	N/A	r.(spl?)	p.(?)	Pathogenic
P45	DMD	NC_000023.10:g.pter_31351652delins[NC_000006.11:g.qter_142510955]; NC_000023.10:g.pter_31363178delins[NC_000006.11:g.qter_142365579]	N/A	r.(spl?)	p.(?)	Pathogenic
P10	DMD	g.31442070_79238585inv;g.31442070del	N/A	r.(spl?)	p.(?)	Pathogenic
P11	DMD	g.27502401_32215081inv;g.32030296_32215080dup	N/A	r.(spl?)	p.(?)	Pathogenic
P29	DMD	g.32419385_127472868inv;g.32419383_32419384del	N/A	r.(spl?)	p.(?)	Pathogenic
P32	Non-manifesting female carrier	g.30198889-32788457inv	N/A	r.(spl?)	p.(?)	Pathogenic
P36	Manifesting female carrier (Duchenne-like phenotype)	NC_000023.10:g.pter_33096082delins[ NC_000001.10:g.qter_198038663]	N/A	r.(spl?)	p.(?)	Pathogenic
P34	Manifesting female carrier (Duchenne-like phenotype)	NC_000023.10:g.pter_32525997delins[ NC_000012.11:g.qter_47519275]; NC_000023.10:g.pter_32526002delins[ NC_000012.11:g.qter_47519198]	N/A	r.(spl?)	p.(?)	Pathogenic
P25	DMD	g.32054939_38944253inv;32054935_32054938del	N/A	r.(spl?)	p.(?)	Pathogenic
P13	DMD	g.32839627_33136469inv;	N/A	r.(spl?)	p.(?)	Pathogenic
Abbreviations: BMD (Becker muscular dystrophy), DMD (Duchenne muscular dystrophy), IMD (Intermediate muscular dystrophy).
