# Supplementary material for: From shadows to clarity: A new paradigm for comprehensive variant detection in undiagnosed dystrophinopathy using combined long-read and RNA sequencing
Source: Comput Struct Biotechnol J. 2025 Oct 24;27:5036–44. doi: 10.1016/j.csbj.2025.10.049 (PMC12663668; doi:10.1016/j.csbj.2025.10.049)
Supplement: Supplementary Table S4 — Supplementary material [file mmc4.xlsx]

## Sheet: Table S3 reported variant
Table S3. An overview of patients with previously reported deep intronic variants.
ID	Phenotype	HGVS_Genomic_GRCh37 (NC_000023.10)	cDNA (NM_004006.2)	RNA	Protein	Predicted ACMG classification	References
P1	BMD	g.31279418T>C	c.9225-285A>G	r.[=,9224_9225ins9225-347_9225-290]	p.[=,Asn3075_His3076insVPHWMGEEVLIVDY*]	Pathogenic	PMID: 20485447
P4	IMD	g.31279780T>C	c.9225-647A>G	r.[=,9224_9225ins[9225-713_9925-648;g]]	p.[=,Asn3075Lysfs*3]	Pathogenic	PMID: 23536893
P5	BMD	g.31699349G>C	c.7661-1646C>G	r.[=,7660_7661ins7661-1698_7661-1647]	p.[=,Ile2554Asnfs*19]	Pathogenic	PMID: 32978268; PMID: 36319768
P6	BMD	g.32516555T>A	c.2380+3317A>T	r.[2380_2381ins2380+3183_2380+3315,=]	p.[Gly795Metfs*47,=]	Pathogenic	PMID: 38545205
P7	IMD	g.31279780T>C	c.9225-647A>G	r.[=,9224_9225ins[9225-713_9925-648;g]]	p.[=,Asn3075Lysfs*3]	Pathogenic	PMID: 23536893
P9	DMD	g.31279420G>T	c.9225-287C>A	r.spl	p.?	Pathogenic	PMID: 39182149
P15	DMD	g.31792328T>C	c.7310-19A>G	r.7309_7310ins7310-18_7310-1	p.Ser2437*	Pathogenic	PMID: 33050418
P16	BMD	g.31364163C>T	c.9163+2510G>A	r.[9164_*2691delins9163+2512_9163+8080,=]	p.[Thr3055Serfs*2,=]	Pathogenic	PMID: 35165973
P20	BMD	g.31364163C>T	c.9163+2510G>A	r.[9164_*2691delins9163+2512_9163+8080,=]	p.[Thr3055Serfs*2,=]	Pathogenic	PMID: 35165973
P21	DMD	g.32360414C>T	c.5740-15G>A	r.5739_5740ins5740-13_5740-1,5740_5922del	p.Glu1914Phefs*7,Glu1914_Ile1974del	Pathogenic	PMID: 36319768
P22	DMD	g.32,839,722_33,136,229inv	N/A	r.(spl?)	p.(?)	Pathogenic	PMID: 39182149
P26	DMD	g.32366456T>C	c.5448+67A>G	r.5448_5449ins5448+1_5448+66	p.Asn1817Valfs*5	Pathogenic	PMID: 32978268
P27	BMD	g.33192452C>T	c.31+36947G>A	r.[=,31_32ins31+36949_31+37097]	p.[=, Tyr11_Glu12Serins*45]	Pathogenic	PMID: 17041906
P31	DMD	g.32366456T>C	c.5448+67A>G	r.5448_5449ins5448+1_5448+66	p.Asn1817Valfs*5	Pathogenic	PMID: 32978268
P33	BMD	g.31364163C>T	c.9163+2510G>A	r.[9164_*2691delins9163+2512_9163+8080,=]	p.[Thr3055Serfs*2,=]	Pathogenic	PMID: 35165973
P35	BMD	g.32187215C>A	c.6438+47818G>T	r.[6438_6439ins6438+47837_6438+47928,=]	p.[Glu2147Valfs*2,=]	Pathogenic	PMID: 35165973
P38	BMD	g.31899369T>C	c.6913-5879A>G	r.[6912_6913ins6913-6013_6913-5880,=]	p.[Val2305*,=]	Pathogenic	PMID: 35165973
P39	DMD	g.32842017G>A	c.265-513C>T	r.[=,264_265ins265-595_265-515]	p.[=,Val89Metfs*10]	Pathogenic	PMID: 36319768
P40	DMD	g.32379146C>A	c.5325+1759G>T	r.5325_5326ins5325+1779_5325+1855	p.Ala1776Metfs*2	Pathogenic	PMID: 38194733
P42	BMD	g.31699349G>C	c.7661-1646C>G	r.[=,7660_7661ins7661-1698_7661-1647]	p.[=,Ile2554Asnfs*19]	Pathogenic	PMID: 32978268; PMID: 36319768
P43	BMD	g.31279780T>C	c.9225-647A>G	r.[=,9224_9225ins[9225-713_9925-648;g]]	p.[=,Asn3075Lysfs*3]	Pathogenic	PMID: 23536893
P44	BMD	g.32384785T>C	c.4846-1469A>G	r.4845_4846ins4846-1561_4846-1474	p.Tyr1616Lysfs*7	Pathogenic	PMID: 36048237
P46	DMD	g.31279780T>C	c.9225-647A>G	r.[=,9224_9225ins[9225-713_9925-648;g]]	p.[=,Asn3075Lysfs*3]	Pathogenic	PMID: 23536893
P47	DMD	g.31897527A>C	c.6913-4037T>G	r.6912_6913ins6913+4036_6913-3965	p.Ser2306Lysfs*8	Pathogenic	PMID: 36319768
P48	Manifesting female carrier	g.31627738T>C	c.8217+18052A>G	r.8217_8218ins8217+18053_8217+18102	p.Asp2740Lysfs*13	Pathogenic	PMID: 19040728; PMID: 30564623; PMID: 33101180
P49	IMD	g.32632097G>C	c.1482+323C>G	r.[=,1482_1483ins1482+324_1482+421]	p.[=,Val495Hisfs*32]	Pathogenic	PMID: 32978268
P50	DMD	g.32479316T>C	c.3432+2240A>G	r.[3432_3433ins3432+2038_3432+2239,3432_3433ins3432+2068_3432+2239]	p.[Val1145Tyrfs*10,Val1145Profs*]	Pathogenic	PMID: 9628192; PMID: 10094556
Abbreviations: BMD (Becker muscular dystrophy), DMD (Duchenne muscular dystrophy), IMD (Intermediate muscular dystrophy).
